# Supplementary material for: m6A Modification of Long Non-Coding RNA HNF1A-AS1 Facilitates Cell Cycle Progression in Colorectal Cancer via IGF2BP2-Mediated CCND1 mRNA Stabilization
Source: Cells. 2022 Sep 27;11(19):3008. doi: 10.3390/cells11193008 (PMC9562639; doi:10.3390/cells11193008)
Supplement: Supplementary file 1 [file cells-11-03008-s001.zip]

Archive with 1 entries (1 files):
- cells-1878386-supplementary.pdf
